# Supplementary material for: A Novel Bispecific Antibody for EpCAM-Directed Inhibition of the CD73/Adenosine Immune Checkpoint in Ovarian Cancer
Source: Cancers (Basel). 2023 Jul 17;15(14):3651. doi: 10.3390/cancers15143651 (PMC10378099; doi:10.3390/cancers15143651)
Supplement: Supplementary file 1 [file cancers-15-03651-s001.zip]

Archive with 1 entries (1 files):
- cancers-2458315-supplementary.pdf
